# Supplementary material for: INsPECT, an Open-Source and Versatile Software for Automated Quantification of (Leishmania) Intracellular Parasites
Source: PLoS Negl Trop Dis. 2014 May 15;8(5):e2850. doi: 10.1371/journal.pntd.0002850 (PMC4022486; doi:10.1371/journal.pntd.0002850)
Supplement: File S2 — Transformed DAPI and Phase contrast (PC) image set of THP-1 macrophages infected by L. infantum parasites, and treated with increasing concentrations of glucantime (0-25-50-100 µg/ml). (ZIP) [file pntd.0002850.s004.zip]

Archive with 78 entries (69 files):
- SI3/
- SI3/.DS_Store
- __MACOSX/
- __MACOSX/SI3/
- __MACOSX/SI3/._.DS_Store
- SI3/100/
- SI3/100/L24-DAPI.tif
- SI3/100/L24-PC.tif
- SI3/100/L25-DAPI.tif
- SI3/100/L25-PC.tif
- SI3/100/L26-DAPI.tif
- SI3/100/L26-PC.tif
- SI3/100/L27-DAPI.tif
- SI3/100/L27-PC.tif
- SI3/100/L28-DAPI.tif
- SI3/100/L28-PC.tif
- SI3/100/L29-DAPI.tif
- SI3/100/L29-PC.tif
- SI3/100/L30-DAPI.tif
- SI3/100/L30-PC.tif
- SI3/100/L31-DAPI.tif
- SI3/100/L31-PC.tif
- SI3/25/
- SI3/25/L10-DAPI.tif
- SI3/25/L10-PC.tif
- SI3/25/L11-DAPI.tif
- SI3/25/L11-PC.tif
- SI3/25/L12-DAPI.tif
- SI3/25/L12-PC.tif
- SI3/25/L13-DAPI.tif
- SI3/25/L13-PC.tif
- SI3/25/L14-DAPI.tif
- SI3/25/L14-PC.tif
- SI3/25/L15-DAPI.tif
- SI3/25/L15-PC.tif
- SI3/25/L8-DAPI.tif
- SI3/25/L8-PC.tif
- SI3/25/L9-DAPI.tif
- SI3/25/L9-PC.tif
- SI3/50/
- SI3/50/.DS_Store
- __MACOSX/SI3/50/
- __MACOSX/SI3/50/._.DS_Store
- SI3/50/L16-DAPI.tif
- SI3/50/L16-PC.tif
- SI3/50/L17-DAPI.tif
- SI3/50/L17-PC.tif
- SI3/50/L18-DAPI.tif
- SI3/50/L18-PC.tif
- SI3/50/L19-DAPI.tif
- SI3/50/L19-PC.tif
- SI3/50/L20-DAPI.tif
- SI3/50/L20-PC.tif
- SI3/50/L21-DAPI.tif
- SI3/50/L21-PC.tif
- SI3/50/L22-DAPI.tif
- SI3/50/L22-PC.tif
- SI3/50/L23-DAPI.tif
- SI3/50/L23-PC.tif
- SI3/untreated cells/
- SI3/untreated cells/L1-DAPI.tif
- __MACOSX/SI3/untreated cells/
- __MACOSX/SI3/untreated cells/._L1-DAPI.tif
- SI3/untreated cells/L1-PC.tif
- __MACOSX/SI3/untreated cells/._L1-PC.tif
- SI3/untreated cells/L2-DAPI.tif
- SI3/untreated cells/L2-PC.tif
- SI3/untreated cells/L3-DAPI.tif
- SI3/untreated cells/L3-PC.tif
- SI3/untreated cells/L4-DAPI.tif
- SI3/untreated cells/L4-PC.tif
- SI3/untreated cells/L5-DAPI.tif
- SI3/untreated cells/L5-PC.tif
- SI3/untreated cells/L6-DAPI.tif
- SI3/untreated cells/L6-PC.tif
- SI3/untreated cells/L7-DAPI.tif
- SI3/untreated cells/L7-PC.tif
- __MACOSX/._SI3
