# Supplementary material for: INsPECT, an Open-Source and Versatile Software for Automated Quantification of (Leishmania) Intracellular Parasites
Source: PLoS Negl Trop Dis. 2014 May 15;8(5):e2850. doi: 10.1371/journal.pntd.0002850 (PMC4022486; doi:10.1371/journal.pntd.0002850)
Supplement: File S3 — Representative images of HFF fibroblasts infected by T. gondii each coming as a pair with Hoechst fluorescent cell DNA stain (inverted) and the corresponding YFP-expressing RH parasites. (ZIP) [file pntd.0002850.s005.zip]

Archive with 17 entries (14 files):
- Toxoplasma Hoechst/
- Toxoplasma Hoechst/.DS_Store
- __MACOSX/
- __MACOSX/Toxoplasma Hoechst/
- __MACOSX/Toxoplasma Hoechst/._.DS_Store
- Toxoplasma Hoechst/toxo1-DAPI 2.tif
- Toxoplasma Hoechst/toxo1-YFP.tif
- Toxoplasma Hoechst/toxo1transformed-DAPI.tif
- __MACOSX/Toxoplasma Hoechst/._toxo1transformed-DAPI.tif
- Toxoplasma Hoechst/toxo2-DAPI.tif
- Toxoplasma Hoechst/toxo2-YFP.tif
- Toxoplasma Hoechst/toxo2transformed-DAPI.tif
- __MACOSX/Toxoplasma Hoechst/._toxo2transformed-DAPI.tif
- Toxoplasma Hoechst/toxo3-DAPI.tif
- Toxoplasma Hoechst/toxo3-YFP.tif
- Toxoplasma Hoechst/toxo3transformed-DAPI.tif
- __MACOSX/Toxoplasma Hoechst/._toxo3transformed-DAPI.tif
